# Supplementary material for: A Spirochaete is suggested as the causative agent of Akoya oyster disease by metagenomic analysis
Source: PLoS One. 2017 Aug 3;12(8):e0182280. doi: 10.1371/journal.pone.0182280 (PMC5542438; doi:10.1371/journal.pone.0182280)
Supplement: S1 Table — (XLSX) [file pone.0182280.s001.xlsx]

## Sheet: Supplemental Table 1
Supplemental Table S1. Pathogenicity of filtrates
Inoculum	Mortality	Range of the a-value of the survivors (mean±STD)
Healthy oyster hemolymph (control)	18.2	0.08-1.81 (0.40±0.47)
Filtered diseased oyster hemolymph	63.6a	1.36-7.57 (5.05±2.49)b
Diseased oyster hemolymph	81.8a	1.17-7.64 (5.05±2.06)b
Hemolymph was drawn from the adductor muscle of diseased pearl oysters collected from Uwajima (n=7; a-value range, 3.99-7.77; a-value mean±SD, 5.62±1.25). Supernatant of hemolymph was collected by centrifugation at 1200 ×g for 5 min and pooled. Half of the produced hemolymph was filtered through a 0.45 μm syringe filter MILLEX HV (Millipore, Germany). The hemolymph of the diseased oysters, 0.45 μ…
