# Supplementary material for: A Spirochaete is suggested as the causative agent of Akoya oyster disease by metagenomic analysis
Source: PLoS One. 2017 Aug 3;12(8):e0182280. doi: 10.1371/journal.pone.0182280 (PMC5542438; doi:10.1371/journal.pone.0182280)
Supplement: S2 Table — (XLSX) [file pone.0182280.s002.xlsx]

## Sheet: Supplemental Table2
Supplemental Table S2. Primers used for 16S rRNA gene sequencing (5′–3′)
Name	sequence (5'-3')
M13 Foward	GTAAAACGACGGCCAGT
M13 Reverse	CAGGAAACAGCTATGAC
343F*	GAATATTCCGCAATGGGCGA
527R*	CAGTAAATCTGAATAACGCT
842F*	TGGGGAGTATGCTCGCAAGA
924R*	CATCGAATTAAACCACATGC
*: Primers were designed based on sequences obtained by analysis using M13 Forward and Reverse primers. The number of the primer name indicates the position of the 5' end of the primer in a sequence deposited in DDBJ (LC212988)
